# Supplementary material for: Determinants of Doctor–Patient Communication in Terms of Patient Rights During the COVID-19 Pandemic
Source: Healthcare (Basel). 2024 Nov 4;12(21):2198. doi: 10.3390/healthcare12212198 (PMC11545580; doi:10.3390/healthcare12212198)
Supplement: Supplementary file 1 [file healthcare-12-02198-s001.zip]

Archive with 2 entries (2 files):
- File S1. ANKIETA prawa pacjenta-wersja do druku en(1).pdf
- File S2. Equator Network.pdf
